# Supplementary material for: Synergistic Effect of Dietary Supplementation with Sodium Butyrate, β-Glucan and Vitamins on Growth Performance, Cortisol Level, Intestinal Microbiome and Expression of Immune-Related Genes in Juvenile African Catfish (Clarias gariepinus)
Source: Int J Mol Sci. 2024 Apr 24;25(9):4619. doi: 10.3390/ijms25094619 (PMC11083991; doi:10.3390/ijms25094619)
Supplement: Supplementary file 1 [file ijms-25-04619-s001.zip]

Archive with 1 entries (1 files):
- ijms-2922855-supplementary.pdf
